# Supplementary material for: Effects of Saline-Alkaline Stress on Metabolome, Biochemical Parameters, and Histopathology in the Kidney of Crucian Carp (Carassius auratus)
Source: Metabolites. 2023 Jan 20;13(2):159. doi: 10.3390/metabo13020159 (PMC9966543; doi:10.3390/metabo13020159)
Supplement: Supplementary file 1 [file metabolites-13-00159-s001.zip]

Archive with 1 entries (1 files):
- metabolites-2120768-SI.pdf
